# Supplementary material for: (S,S)‑5-Chloro-3-((3,5-dimethylphenyl)sulfonyl)‑N‑(1-oxo-1-((1-(pyridin-4-yl)ethyl)amino)propan-2-yl)‑1H‑indole-2-carboxamide, a New Dishevelled 1 and P‑Glycoprotein Dual Inhibitor as a Anticancer Agent
Source: J Med Chem. 2026 Jun 12;69(12):14667–90. doi: 10.1021/acs.jmedchem.6c00706 (PMC13312410; doi:10.1021/acs.jmedchem.6c00706)
Supplement: Supplementary file 1 [file jm6c00706_si_001.csv]

		DVL1 Inhibition
Compd	SMILES	EC50 ± SD (μM)
1	O=C(NC(C)C(NCC1=CC=NC=C1)=O)C2=C(S(C3=CC(C)=CC(C)=C3)(=O)=O)C4=CC(Cl)=CC=C4N2	1.96 ± 0.09
2	O=C(NC(C)C(NCC1=CC=NC=C1)=O)C2=C(C(C3=CC=CC=C3)=O)C4=CC(Cl)=CC=C4N2	37.5 ± 1.3
3	O=C(NC(C)C(NCC1=CC=NC=C1)=O)C2=C(C(C3=CC(Cl)=CC(Cl)=C3)=O)C4=CC(Cl)=CC=C4N2	18.75 ± 0.75
4	O=C(NC(C)C(NCC1=CC=NC=C1)=O)C2=C(C(C3=CC(C)=CC(C)=C3)=O)C4=CC(Cl)=CC=C4N2	3.24 ± 0.63
5	O=C(NC(C)C(NCC1=CC=NC=C1)=O)C2=C(S(C3=CC=CC=C3)(=O)=O)C4=CC(Cl)=CC=C4N2	3.82 ± 0.57
6	O=C(NC(C)C(NCC1=CC=NC=C1)=O)C2=C(S(C3=CC(Cl)=CC(Cl)=C3)(=O)=O)C4=CC(Cl)=CC=C4N2	19.9 ± 1.3
7	O=C(NC(C)C(NCC1=CC=NC=C1)=O)C2=C(S(C3=CC(C)=CC(C)=C3)(=O)=O)C4=CC(F)=CC=C4N2	35.6 ± 3.4
8	O=C(NC(C)C(NCC1=CC=NC=C1)=O)C2=C(S(C3=CC(C)=CC(C)=C3)(=O)=O)C4=CC(Br)=CC=C4N2	2.46 ± 0.31
9	O=C(NC(C)C(NCC1=CC=NC=C1)=O)C2=C(S(C3=CC(C)=CC(C)=C3)(=O)=O)C4=CC(C)=CC=C4N2	31.4 ± 2.3
10	O=C(NC(C)C(NCC1=CC=CC=N1)=O)C2=C(S(C3=CC(C)=CC(C)=C3)(=O)=O)C4=CC(Cl)=CC=C4N2	5.2 ± 0.6
11	O=C(NC(C)C(NCC1=CC=CN=C1)=O)C2=C(S(C3=CC(C)=CC(C)=C3)(=O)=O)C4=CC(Cl)=CC=C4N2	6.2 ± 0.8
12	O=C(NC(C)C(NCC1=CC=CC=C1N)=O)C2=C(S(C3=CC(C)=CC(C)=C3)(=O)=O)C4=CC(Cl)=CC=C4N2	22.3 ± 1.2
13	O=C(NC(C)C(NCC1=CC=CC(N)=C1)=O)C2=C(S(C3=CC(C)=CC(C)=C3)(=O)=O)C4=CC(Cl)=CC=C4N2	18.7 ± 1.2
14	O=C(NC(C)C(NCC1=CC=C(N)C=C1)=O)C2=C(S(C3=CC(C)=CC(C)=C3)(=O)=O)C4=CC(Cl)=CC=C4N2	26.5 ± 0.9
15	O=C(NC(C)C(NC(C)C1=CC=NC=C1)=O)C2=C(S(C3=CC(C)=CC(C)=C3)(=O)=O)C4=CC(Cl)=CC=C4N2	4.62 ± 0.13
16	O=C(NCC(NC(C)C1=CC=NC=C1)=O)C2=C(S(C3=CC(C)=CC(C)=C3)(=O)=O)C4=CC(Cl)=CC=C4N2	5.00 ± 0.03
17	O=C(NCC(NCC1=CC=NC=C1)=O)C2=C(S(C3=CC(C)=CC(C)=C3)(=O)=O)C4=CC(Cl)=CC=C4N2.C	5.50 ± 0.02
