# Supplementary material for: (S,S)‑5-Chloro-3-((3,5-dimethylphenyl)sulfonyl)‑N‑(1-oxo-1-((1-(pyridin-4-yl)ethyl)amino)propan-2-yl)‑1H‑indole-2-carboxamide, a New Dishevelled 1 and P‑Glycoprotein Dual Inhibitor as a Anticancer Agent
Source: J Med Chem. 2026 Jun 12;69(12):14667–90. doi: 10.1021/acs.jmedchem.6c00706 (PMC13312410; doi:10.1021/acs.jmedchem.6c00706)
Supplement: Supplementary file 3 [file jm6c00706_si_003.pdb]

TITLE     4690_Fz7
REMARK   4      COMPLIES WITH FORMAT V. 3.0, 1-DEC-2006
REMARK 888
REMARK 888 WRITTEN BY MAESTRO (A PRODUCT OF SCHRODINGER, LLC)
MODEL        Homologu model DVl1
ATOM      1  N   THR A   1      -4.281  18.786  12.688  1.00  0.00           N
ATOM      2  CA  THR A   1      -5.517  18.050  13.027  1.00  0.00           C
ATOM      3  C   THR A   1      -5.050  16.686  13.590  1.00  0.00           C
ATOM      4  O   THR A   1      -4.979  15.690  12.865  1.00  0.00           O
ATOM      5  CB  THR A   1      -6.461  17.873  11.795  1.00  0.00           C
ATOM      6  OG1 THR A   1      -6.848  19.156  11.333  1.00  0.00           O
ATOM      7  CG2 THR A   1      -7.781  17.129  12.076  1.00  0.00           C
ATOM      8  N   VAL A   2      -4.698  16.689  14.888  1.00  0.00           N
ATOM      9  CA  VAL A   2      -4.148  15.546  15.612  1.00  0.00           C
ATOM     10  C   VAL A   2      -5.296  14.862  16.377  1.00  0.00           C
ATOM     11  O   VAL A   2      -5.627  15.275  17.489  1.00  0.00           O
ATOM     12  CB  VAL A   2      -3.027  15.995  16.601  1.00  0.00           C
ATOM     13  CG1 VAL A   2      -2.429  14.839  17.431  1.00  0.00           C
ATOM     14  CG2 VAL A   2      -1.889  16.731  15.869  1.00  0.00           C
ATOM     15  N   THR A   3      -5.911  13.858  15.729  1.00  0.00           N
ATOM     16  CA  THR A   3      -7.033  13.080  16.260  1.00  0.00           C
ATOM     17  C   THR A   3      -6.549  12.023  17.272  1.00  0.00           C
ATOM     18  O   THR A   3      -5.629  11.263  16.971  1.00  0.00           O
ATOM     19  CB  THR A   3      -7.819  12.377  15.125  1.00  0.00           C
ATOM     20  OG1 THR A   3      -8.312  13.369  14.244  1.00  0.00           O
ATOM     21  CG2 THR A   3      -9.013  11.518  15.584  1.00  0.00           C
ATOM     22  N   LEU A   4      -7.168  12.039  18.462  1.00  0.00           N
ATOM     23  CA  LEU A   4      -6.750  11.308  19.654  1.00  0.00           C
ATOM     24  C   LEU A   4      -7.983  10.702  20.333  1.00  0.00           C
ATOM     25  O   LEU A   4      -8.838  11.452  20.802  1.00  0.00           O
ATOM     26  CB  LEU A   4      -6.077  12.299  20.633  1.00  0.00           C
ATOM     27  CG  LEU A   4      -4.782  12.961  20.121  1.00  0.00           C
ATOM     28  CD1 LEU A   4      -4.375  14.139  21.025  1.00  0.00           C
ATOM     29  CD2 LEU A   4      -3.641  11.946  19.900  1.00  0.00           C
ATOM     30  N   ASN A   5      -8.030   9.363  20.431  1.00  0.00           N
ATOM     31  CA  ASN A   5      -9.017   8.657  21.249  1.00  0.00           C
ATOM     32  C   ASN A   5      -8.565   8.707  22.720  1.00  0.00           C
ATOM     33  O   ASN A   5      -7.526   8.138  23.057  1.00  0.00           O
ATOM     34  CB  ASN A   5      -9.196   7.212  20.731  1.00  0.00           C
ATOM     35  CG  ASN A   5     -10.479   6.535  21.236  1.00  0.00           C
ATOM     36  OD1 ASN A   5     -10.760   6.528  22.432  1.00  0.00           O
ATOM     37  ND2 ASN A   5     -11.258   5.944  20.328  1.00  0.00           N
ATOM     38  N   MET A   6      -9.354   9.403  23.554  1.00  0.00           N
ATOM     39  CA  MET A   6      -9.039   9.679  24.958  1.00  0.00           C
ATOM     40  C   MET A   6      -9.202   8.486  25.914  1.00  0.00           C
ATOM     41  O   MET A   6      -8.812   8.606  27.073  1.00  0.00           O
ATOM     42  CB  MET A   6      -9.848  10.895  25.446  1.00  0.00           C
ATOM     43  CG  MET A   6      -9.667  12.165  24.599  1.00  0.00           C
ATOM     44  SD  MET A   6      -7.966  12.677  24.228  1.00  0.00           S
ATOM     45  CE  MET A   6      -7.431  13.182  25.879  1.00  0.00           C
ATOM     46  N   GLU A   7      -9.724   7.350  25.426  1.00  0.00           N
ATOM     47  CA  GLU A   7      -9.776   6.095  26.179  1.00  0.00           C
ATOM     48  C   GLU A   7      -8.435   5.332  26.143  1.00  0.00           C
ATOM     49  O   GLU A   7      -8.254   4.417  26.944  1.00  0.00           O
ATOM     50  CB  GLU A   7     -10.952   5.233  25.668  1.00  0.00           C
ATOM     51  CG  GLU A   7     -12.314   5.968  25.581  1.00  0.00           C
ATOM     52  CD  GLU A   7     -12.729   6.712  26.861  1.00  0.00           C
ATOM     53  OE1 GLU A   7     -12.724   6.074  27.937  1.00  0.00           O
ATOM     54  OE2 GLU A   7     -13.048   7.917  26.744  1.00  0.00           O
ATOM     55  N   ARG A   8      -7.518   5.737  25.245  1.00  0.00           N
ATOM     56  CA  ARG A   8      -6.148   5.227  25.146  1.00  0.00           C
ATOM     57  C   ARG A   8      -5.165   6.048  26.001  1.00  0.00           C
ATOM     58  O   ARG A   8      -4.205   5.479  26.518  1.00  0.00           O
ATOM     59  CB  ARG A   8      -5.694   5.228  23.670  1.00  0.00           C
ATOM     60  CG  ARG A   8      -6.663   4.511  22.712  1.00  0.00           C
ATOM     61  CD  ARG A   8      -6.145   4.477  21.265  1.00  0.00           C
ATOM     62  NE  ARG A   8      -7.022   3.685  20.385  1.00  0.00           N
ATOM     63  CZ  ARG A   8      -6.998   2.352  20.190  1.00  0.00           C
ATOM     64  NH1 ARG A   8      -6.110   1.554  20.804  1.00  0.00           N
ATOM     65  NH2 ARG A   8      -7.892   1.804  19.358  1.00  0.00           N
ATOM     66  N   HIS A   9      -5.424   7.361  26.127  1.00  0.00           N
ATOM     67  CA  HIS A   9      -4.633   8.320  26.894  1.00  0.00           C
ATOM     68  C   HIS A   9      -5.603   9.339  27.498  1.00  0.00           C
ATOM     69  O   HIS A   9      -6.129  10.174  26.764  1.00  0.00           O
ATOM     70  CB  HIS A   9      -3.604   9.020  25.982  1.00  0.00           C
ATOM     71  CG  HIS A   9      -2.495   8.149  25.447  1.00  0.00           C
ATOM     72  ND1 HIS A   9      -1.380   7.809  26.193  1.00  0.00           N
ATOM     73  CD2 HIS A   9      -2.305   7.569  24.212  1.00  0.00           C
ATOM     74  CE1 HIS A   9      -0.597   7.061  25.412  1.00  0.00           C
ATOM     75  NE2 HIS A   9      -1.096   6.870  24.197  1.00  0.00           N
ATOM     76  N   HIS A  10      -5.834   9.238  28.817  1.00  0.00           N
ATOM     77  CA  HIS A  10      -6.857   9.984  29.567  1.00  0.00           C
ATOM     78  C   HIS A  10      -6.587  11.490  29.782  1.00  0.00           C
ATOM     79  O   HIS A  10      -7.366  12.140  30.478  1.00  0.00           O
ATOM     80  CB  HIS A  10      -7.133   9.247  30.895  1.00  0.00           C
ATOM     81  CG  HIS A  10      -7.495   7.786  30.745  1.00  0.00           C
ATOM     82  ND1 HIS A  10      -8.472   7.337  29.870  1.00  0.00           N
ATOM     83  CD2 HIS A  10      -6.989   6.653  31.344  1.00  0.00           C
ATOM     84  CE1 HIS A  10      -8.517   6.007  29.976  1.00  0.00           C
ATOM     85  NE2 HIS A  10      -7.644   5.522  30.852  1.00  0.00           N
ATOM     86  N   PHE A  11      -5.524  12.027  29.166  1.00  0.00           N
ATOM     87  CA  PHE A  11      -5.180  13.446  29.147  1.00  0.00           C
ATOM     88  C   PHE A  11      -4.422  13.742  27.844  1.00  0.00           C
ATOM     89  O   PHE A  11      -3.766  12.852  27.300  1.00  0.00           O
ATOM     90  CB  PHE A  11      -4.403  13.826  30.431  1.00  0.00           C
ATOM     91  CG  PHE A  11      -2.998  13.263  30.602  1.00  0.00           C
ATOM     92  CD1 PHE A  11      -1.867  14.075  30.373  1.00  0.00           C
ATOM     93  CD2 PHE A  11      -2.808  11.900  30.923  1.00  0.00           C
ATOM     94  CE1 PHE A  11      -0.593  13.544  30.524  1.00  0.00           C
ATOM     95  CE2 PHE A  11      -1.524  11.388  31.055  1.00  0.00           C
ATOM     96  CZ  PHE A  11      -0.421  12.211  30.868  1.00  0.00           C
ATOM     97  N   LEU A  12      -4.554  14.990  27.356  1.00  0.00           N
ATOM     98  CA  LEU A  12      -4.044  15.454  26.057  1.00  0.00           C
ATOM     99  C   LEU A  12      -2.508  15.411  25.903  1.00  0.00           C
ATOM    100  O   LEU A  12      -2.028  15.452  24.772  1.00  0.00           O
ATOM    101  CB  LEU A  12      -4.568  16.881  25.776  1.00  0.00           C
ATOM    102  CG  LEU A  12      -6.087  17.020  25.520  1.00  0.00           C
ATOM    103  CD1 LEU A  12      -6.490  18.507  25.521  1.00  0.00           C
ATOM    104  CD2 LEU A  12      -6.549  16.318  24.224  1.00  0.00           C
ATOM    105  N   GLY A  13      -1.766  15.303  27.017  1.00  0.00           N
ATOM    106  CA  GLY A  13      -0.310  15.186  27.018  1.00  0.00           C
ATOM    107  C   GLY A  13       0.383  16.547  26.916  1.00  0.00           C
ATOM    108  O   GLY A  13       1.507  16.615  26.426  1.00  0.00           O
ATOM    109  N   ILE A  14      -0.289  17.618  27.361  1.00  0.00           N
ATOM    110  CA  ILE A  14       0.145  19.005  27.225  1.00  0.00           C
ATOM    111  C   ILE A  14      -0.135  19.783  28.525  1.00  0.00           C
ATOM    112  O   ILE A  14      -0.940  19.343  29.349  1.00  0.00           O
ATOM    113  CB  ILE A  14      -0.646  19.696  26.064  1.00  0.00           C
ATOM    114  CG1 ILE A  14      -2.170  19.835  26.321  1.00  0.00           C
ATOM    115  CG2 ILE A  14      -0.372  19.001  24.714  1.00  0.00           C
ATOM    116  CD1 ILE A  14      -2.935  20.589  25.231  1.00  0.00           C
ATOM    117  N   SER A  15       0.463  20.980  28.617  1.00  0.00           N
ATOM    118  CA  SER A  15      -0.082  22.107  29.375  1.00  0.00           C
ATOM    119  C   SER A  15      -0.621  23.145  28.369  1.00  0.00           C
ATOM    120  O   SER A  15      -0.244  23.115  27.196  1.00  0.00           O
ATOM    121  CB  SER A  15       0.998  22.668  30.332  1.00  0.00           C
ATOM    122  OG  SER A  15       1.886  23.590  29.727  1.00  0.00           O
ATOM    123  N   ILE A  16      -1.493  24.045  28.847  1.00  0.00           N
ATOM    124  CA  ILE A  16      -2.098  25.104  28.038  1.00  0.00           C
ATOM    125  C   ILE A  16      -1.679  26.482  28.572  1.00  0.00           C
ATOM    126  O   ILE A  16      -1.750  26.729  29.776  1.00  0.00           O
ATOM    127  CB  ILE A  16      -3.653  24.972  28.007  1.00  0.00           C
ATOM    128  CG1 ILE A  16      -4.087  23.780  27.122  1.00  0.00           C
ATOM    129  CG2 ILE A  16      -4.450  26.247  27.638  1.00  0.00           C
ATOM    130  CD1 ILE A  16      -3.900  23.973  25.605  1.00  0.00           C
ATOM    131  N   VAL A  17      -1.275  27.345  27.631  1.00  0.00           N
ATOM    132  CA  VAL A  17      -0.981  28.766  27.817  1.00  0.00           C
ATOM    133  C   VAL A  17      -1.714  29.550  26.701  1.00  0.00           C
ATOM    134  O   VAL A  17      -2.662  29.013  26.125  1.00  0.00           O
ATOM    135  CB  VAL A  17       0.557  29.031  27.818  1.00  0.00           C
ATOM    136  CG1 VAL A  17       1.260  28.298  28.976  1.00  0.00           C
ATOM    137  CG2 VAL A  17       1.274  28.743  26.484  1.00  0.00           C
ATOM    138  N   GLY A  18      -1.324  30.801  26.412  1.00  0.00           N
ATOM    139  CA  GLY A  18      -1.954  31.548  25.326  1.00  0.00           C
ATOM    140  C   GLY A  18      -1.213  32.852  25.048  1.00  0.00           C
ATOM    141  O   GLY A  18      -0.464  33.355  25.887  1.00  0.00           O
ATOM    142  N   GLN A  19      -1.474  33.406  23.853  1.00  0.00           N
ATOM    143  CA  GLN A  19      -1.021  34.727  23.426  1.00  0.00           C
ATOM    144  C   GLN A  19      -1.914  35.813  24.042  1.00  0.00           C
ATOM    145  O   GLN A  19      -3.136  35.684  23.990  1.00  0.00           O
ATOM    146  CB  GLN A  19      -1.023  34.777  21.882  1.00  0.00           C
ATOM    147  CG  GLN A  19      -0.636  36.140  21.266  1.00  0.00           C
ATOM    148  CD  GLN A  19      -0.658  36.159  19.734  1.00  0.00           C
ATOM    149  OE1 GLN A  19      -1.083  37.146  19.136  1.00  0.00           O
ATOM    150  NE2 GLN A  19      -0.188  35.095  19.079  1.00  0.00           N
ATOM    151  N   SER A  20      -1.281  36.867  24.574  1.00  0.00           N
ATOM    152  CA  SER A  20      -1.940  38.046  25.123  1.00  0.00           C
ATOM    153  C   SER A  20      -0.947  39.210  25.011  1.00  0.00           C
ATOM    154  O   SER A  20       0.119  39.148  25.627  1.00  0.00           O
ATOM    155  CB  SER A  20      -2.400  37.771  26.572  1.00  0.00           C
ATOM    156  OG  SER A  20      -3.134  38.859  27.093  1.00  0.00           O
ATOM    157  N   ASN A  21      -1.285  40.217  24.189  1.00  0.00           N
ATOM    158  CA  ASN A  21      -0.383  41.317  23.824  1.00  0.00           C
ATOM    159  C   ASN A  21      -1.170  42.553  23.344  1.00  0.00           C
ATOM    160  O   ASN A  21      -2.296  42.771  23.791  1.00  0.00           O
ATOM    161  CB  ASN A  21       0.735  40.815  22.857  1.00  0.00           C
ATOM    162  CG  ASN A  21       0.252  40.135  21.565  1.00  0.00           C
ATOM    163  OD1 ASN A  21      -0.776  40.490  20.992  1.00  0.00           O
ATOM    164  ND2 ASN A  21       1.018  39.154  21.089  1.00  0.00           N
ATOM    165  N   ASP A  22      -0.547  43.348  22.455  1.00  0.00           N
ATOM    166  CA  ASP A  22      -1.072  44.562  21.817  1.00  0.00           C
ATOM    167  C   ASP A  22      -2.346  44.327  20.978  1.00  0.00           C
ATOM    168  O   ASP A  22      -3.167  45.238  20.873  1.00  0.00           O
ATOM    169  CB  ASP A  22       0.004  45.298  20.969  1.00  0.00           C
ATOM    170  CG  ASP A  22       0.811  44.422  19.988  1.00  0.00           C
ATOM    171  OD1 ASP A  22       0.436  44.405  18.795  1.00  0.00           O
ATOM    172  OD2 ASP A  22       1.706  43.684  20.459  1.00  0.00           O
ATOM    173  N   ARG A  23      -2.497  43.111  20.427  1.00  0.00           N
ATOM    174  CA  ARG A  23      -3.666  42.657  19.667  1.00  0.00           C
ATOM    175  C   ARG A  23      -4.778  42.080  20.567  1.00  0.00           C
ATOM    176  O   ARG A  23      -5.783  41.605  20.038  1.00  0.00           O
ATOM    177  CB  ARG A  23      -3.210  41.613  18.622  1.00  0.00           C
ATOM    178  CG  ARG A  23      -2.140  42.153  17.654  1.00  0.00           C
ATOM    179  CD  ARG A  23      -1.680  41.158  16.573  1.00  0.00           C
ATOM    180  NE  ARG A  23      -0.830  40.070  17.093  1.00  0.00           N
ATOM    181  CZ  ARG A  23       0.489  40.131  17.364  1.00  0.00           C
ATOM    182  NH1 ARG A  23       1.121  39.011  17.735  1.00  0.00           N
ATOM    183  NH2 ARG A  23       1.194  41.269  17.271  1.00  0.00           N
ATOM    184  N   GLY A  24      -4.578  42.106  21.896  1.00  0.00           N
ATOM    185  CA  GLY A  24      -5.409  41.411  22.873  1.00  0.00           C
ATOM    186  C   GLY A  24      -5.035  39.923  22.873  1.00  0.00           C
ATOM    187  O   GLY A  24      -3.902  39.555  22.551  1.00  0.00           O
ATOM    188  N   ASP A  25      -6.000  39.075  23.257  1.00  0.00           N
ATOM    189  CA  ASP A  25      -5.870  37.618  23.250  1.00  0.00           C
ATOM    190  C   ASP A  25      -5.922  37.068  21.815  1.00  0.00           C
ATOM    191  O   ASP A  25      -6.907  37.296  21.112  1.00  0.00           O
ATOM    192  CB  ASP A  25      -6.919  36.916  24.144  1.00  0.00           C
ATOM    193  CG  ASP A  25      -6.868  37.231  25.652  1.00  0.00           C
ATOM    194  OD1 ASP A  25      -5.892  37.860  26.120  1.00  0.00           O
ATOM    195  OD2 ASP A  25      -7.791  36.748  26.343  1.00  0.00           O
ATOM    196  N   GLY A  26      -4.856  36.352  21.423  1.00  0.00           N
ATOM    197  CA  GLY A  26      -4.681  35.787  20.082  1.00  0.00           C
ATOM    198  C   GLY A  26      -5.139  34.322  19.992  1.00  0.00           C
ATOM    199  O   GLY A  26      -4.860  33.676  18.982  1.00  0.00           O
ATOM    200  N   GLY A  27      -5.802  33.791  21.034  1.00  0.00           N
ATOM    201  CA  GLY A  27      -6.194  32.388  21.148  1.00  0.00           C
ATOM    202  C   GLY A  27      -5.114  31.608  21.908  1.00  0.00           C
ATOM    203  O   GLY A  27      -3.955  32.027  21.985  1.00  0.00           O
ATOM    204  N   ILE A  28      -5.515  30.463  22.487  1.00  0.00           N
ATOM    205  CA  ILE A  28      -4.644  29.632  23.319  1.00  0.00           C
ATOM    206  C   ILE A  28      -3.586  28.850  22.522  1.00  0.00           C
ATOM    207  O   ILE A  28      -3.735  28.609  21.324  1.00  0.00           O
ATOM    208  CB  ILE A  28      -5.423  28.642  24.227  1.00  0.00           C
ATOM    209  CG1 ILE A  28      -6.300  27.623  23.470  1.00  0.00           C
ATOM    210  CG2 ILE A  28      -6.208  29.413  25.299  1.00  0.00           C
ATOM    211  CD1 ILE A  28      -6.979  26.597  24.392  1.00  0.00           C
ATOM    212  N   TYR A  29      -2.519  28.501  23.247  1.00  0.00           N
ATOM    213  CA  TYR A  29      -1.338  27.796  22.780  1.00  0.00           C
ATOM    214  C   TYR A  29      -1.211  26.473  23.539  1.00  0.00           C
ATOM    215  O   TYR A  29      -1.588  26.385  24.709  1.00  0.00           O
ATOM    216  CB  TYR A  29      -0.098  28.676  23.072  1.00  0.00           C
ATOM    217  CG  TYR A  29       0.309  29.673  21.999  1.00  0.00           C
ATOM    218  CD1 TYR A  29      -0.605  30.629  21.508  1.00  0.00           C
ATOM    219  CD2 TYR A  29       1.630  29.660  21.500  1.00  0.00           C
ATOM    220  CE1 TYR A  29      -0.206  31.546  20.519  1.00  0.00           C
ATOM    221  CE2 TYR A  29       2.031  30.583  20.518  1.00  0.00           C
ATOM    222  CZ  TYR A  29       1.114  31.532  20.030  1.00  0.00           C
ATOM    223  OH  TYR A  29       1.506  32.440  19.091  1.00  0.00           O
ATOM    224  N   ILE A  30      -0.566  25.508  22.872  1.00  0.00           N
ATOM    225  CA  ILE A  30       0.058  24.356  23.507  1.00  0.00           C
ATOM    226  C   ILE A  30       1.370  24.848  24.153  1.00  0.00           C
ATOM    227  O   ILE A  30       2.223  25.393  23.453  1.00  0.00           O
ATOM    228  CB  ILE A  30       0.419  23.249  22.475  1.00  0.00           C
ATOM    229  CG1 ILE A  30      -0.745  22.882  21.526  1.00  0.00           C
ATOM    230  CG2 ILE A  30       0.983  21.990  23.156  1.00  0.00           C
ATOM    231  CD1 ILE A  30      -1.995  22.309  22.205  1.00  0.00           C
ATOM    232  N   GLY A  31       1.481  24.675  25.475  1.00  0.00           N
ATOM    233  CA  GLY A  31       2.620  25.115  26.272  1.00  0.00           C
ATOM    234  C   GLY A  31       3.657  23.990  26.327  1.00  0.00           C
ATOM    235  O   GLY A  31       4.104  23.483  25.295  1.00  0.00           O
ATOM    236  N   SER A  32       4.048  23.630  27.560  1.00  0.00           N
ATOM    237  CA  SER A  32       4.955  22.529  27.880  1.00  0.00           C
ATOM    238  C   SER A  32       4.358  21.142  27.564  1.00  0.00           C
ATOM    239  O   SER A  32       3.161  21.011  27.302  1.00  0.00           O
ATOM    240  CB  SER A  32       5.407  22.672  29.352  1.00  0.00           C
ATOM    241  OG  SER A  32       4.440  22.219  30.280  1.00  0.00           O
ATOM    242  N   ILE A  33       5.237  20.134  27.595  1.00  0.00           N
ATOM    243  CA  ILE A  33       4.930  18.744  27.273  1.00  0.00           C
ATOM    244  C   ILE A  33       4.623  17.985  28.579  1.00  0.00           C
ATOM    245  O   ILE A  33       5.279  18.231  29.593  1.00  0.00           O
ATOM    246  CB  ILE A  33       6.163  18.061  26.610  1.00  0.00           C
ATOM    247  CG1 ILE A  33       6.721  18.862  25.408  1.00  0.00           C
ATOM    248  CG2 ILE A  33       5.898  16.603  26.174  1.00  0.00           C
ATOM    249  CD1 ILE A  33       8.229  18.668  25.230  1.00  0.00           C
ATOM    250  N   MET A  34       3.665  17.049  28.510  1.00  0.00           N
ATOM    251  CA  MET A  34       3.290  16.169  29.614  1.00  0.00           C
ATOM    252  C   MET A  34       3.302  14.726  29.081  1.00  0.00           C
ATOM    253  O   MET A  34       2.265  14.216  28.661  1.00  0.00           O
ATOM    254  CB  MET A  34       1.923  16.638  30.175  1.00  0.00           C
ATOM    255  CG  MET A  34       1.708  16.311  31.659  1.00  0.00           C
ATOM    256  SD  MET A  34       2.656  17.337  32.819  1.00  0.00           S
ATOM    257  CE  MET A  34       1.836  18.942  32.600  1.00  0.00           C
ATOM    258  N   LYS A  35       4.498  14.110  29.041  1.00  0.00           N
ATOM    259  CA  LYS A  35       4.731  12.787  28.446  1.00  0.00           C
ATOM    260  C   LYS A  35       3.926  11.654  29.108  1.00  0.00           C
ATOM    261  O   LYS A  35       3.715  11.670  30.322  1.00  0.00           O
ATOM    262  CB  LYS A  35       6.240  12.472  28.415  1.00  0.00           C
ATOM    263  CG  LYS A  35       7.025  13.380  27.451  1.00  0.00           C
ATOM    264  CD  LYS A  35       8.458  12.885  27.184  1.00  0.00           C
ATOM    265  CE  LYS A  35       9.224  13.724  26.144  1.00  0.00           C
ATOM    266  NZ  LYS A  35       9.587  15.063  26.639  1.00  0.00           N
ATOM    267  N   GLY A  36       3.484  10.704  28.269  1.00  0.00           N
ATOM    268  CA  GLY A  36       2.589   9.608  28.645  1.00  0.00           C
ATOM    269  C   GLY A  36       1.119   9.936  28.325  1.00  0.00           C
ATOM    270  O   GLY A  36       0.276   9.048  28.448  1.00  0.00           O
ATOM    271  N   GLY A  37       0.810  11.175  27.899  1.00  0.00           N
ATOM    272  CA  GLY A  37      -0.516  11.588  27.440  1.00  0.00           C
ATOM    273  C   GLY A  37      -0.625  11.425  25.918  1.00  0.00           C
ATOM    274  O   GLY A  37       0.232  10.812  25.284  1.00  0.00           O
ATOM    275  N   ALA A  38      -1.730  11.937  25.354  1.00  0.00           N
ATOM    276  CA  ALA A  38      -2.187  11.665  23.990  1.00  0.00           C
ATOM    277  C   ALA A  38      -1.239  12.123  22.868  1.00  0.00           C
ATOM    278  O   ALA A  38      -0.795  11.270  22.099  1.00  0.00           O
ATOM    279  CB  ALA A  38      -3.607  12.216  23.812  1.00  0.00           C
ATOM    280  N   VAL A  39      -0.935  13.434  22.785  1.00  0.00           N
ATOM    281  CA  VAL A  39      -0.023  13.980  21.767  1.00  0.00           C
ATOM    282  C   VAL A  39       1.442  13.592  22.067  1.00  0.00           C
ATOM    283  O   VAL A  39       2.171  13.220  21.148  1.00  0.00           O
ATOM    284  CB  VAL A  39      -0.085  15.536  21.652  1.00  0.00           C
ATOM    285  CG1 VAL A  39       0.806  16.102  20.523  1.00  0.00           C
ATOM    286  CG2 VAL A  39      -1.511  16.060  21.423  1.00  0.00           C
ATOM    287  N   ALA A  40       1.824  13.660  23.354  1.00  0.00           N
ATOM    288  CA  ALA A  40       3.168  13.386  23.862  1.00  0.00           C
ATOM    289  C   ALA A  40       3.507  11.889  24.037  1.00  0.00           C
ATOM    290  O   ALA A  40       4.519  11.582  24.669  1.00  0.00           O
ATOM    291  CB  ALA A  40       3.355  14.178  25.161  1.00  0.00           C
ATOM    292  N   ALA A  41       2.688  10.991  23.458  1.00  0.00           N
ATOM    293  CA  ALA A  41       2.906   9.542  23.407  1.00  0.00           C
ATOM    294  C   ALA A  41       4.128   9.130  22.564  1.00  0.00           C
ATOM    295  O   ALA A  41       4.733   8.100  22.856  1.00  0.00           O
ATOM    296  CB  ALA A  41       1.640   8.866  22.854  1.00  0.00           C
ATOM    297  N   ASP A  42       4.470   9.950  21.552  1.00  0.00           N
ATOM    298  CA  ASP A  42       5.641   9.813  20.682  1.00  0.00           C
ATOM    299  C   ASP A  42       6.959   9.977  21.471  1.00  0.00           C
ATOM    300  O   ASP A  42       7.867   9.162  21.316  1.00  0.00           O
ATOM    301  CB  ASP A  42       5.522  10.809  19.496  1.00  0.00           C
ATOM    302  CG  ASP A  42       6.634  10.833  18.430  1.00  0.00           C
ATOM    303  OD1 ASP A  42       7.331   9.811  18.243  1.00  0.00           O
ATOM    304  OD2 ASP A  42       6.682  11.853  17.710  1.00  0.00           O
ATOM    305  N   GLY A  43       7.023  11.021  22.317  1.00  0.00           N
ATOM    306  CA  GLY A  43       8.161  11.337  23.183  1.00  0.00           C
ATOM    307  C   GLY A  43       9.285  12.096  22.451  1.00  0.00           C
ATOM    308  O   GLY A  43      10.079  12.765  23.111  1.00  0.00           O
ATOM    309  N   ARG A  44       9.336  12.030  21.109  1.00  0.00           N
ATOM    310  CA  ARG A  44      10.238  12.781  20.234  1.00  0.00           C
ATOM    311  C   ARG A  44       9.609  14.155  19.945  1.00  0.00           C
ATOM    312  O   ARG A  44       9.110  14.379  18.843  1.00  0.00           O
ATOM    313  CB  ARG A  44      10.424  11.990  18.922  1.00  0.00           C
ATOM    314  CG  ARG A  44      11.084  10.602  19.037  1.00  0.00           C
ATOM    315  CD  ARG A  44      10.998   9.765  17.740  1.00  0.00           C
ATOM    316  NE  ARG A  44      11.513  10.479  16.553  1.00  0.00           N
ATOM    317  CZ  ARG A  44      10.805  11.233  15.687  1.00  0.00           C
ATOM    318  NH1 ARG A  44       9.468  11.346  15.742  1.00  0.00           N
ATOM    319  NH2 ARG A  44      11.459  11.911  14.736  1.00  0.00           N
ATOM    320  N   ILE A  45       9.562  15.018  20.971  1.00  0.00           N
ATOM    321  CA  ILE A  45       8.665  16.170  20.998  1.00  0.00           C
ATOM    322  C   ILE A  45       9.266  17.323  21.820  1.00  0.00           C
ATOM    323  O   ILE A  45       9.888  17.083  22.856  1.00  0.00           O
ATOM    324  CB  ILE A  45       7.249  15.723  21.508  1.00  0.00           C
ATOM    325  CG1 ILE A  45       6.272  15.525  20.326  1.00  0.00           C
ATOM    326  CG2 ILE A  45       6.593  16.578  22.607  1.00  0.00           C
ATOM    327  CD1 ILE A  45       5.101  14.584  20.633  1.00  0.00           C
ATOM    328  N   GLU A  46       9.053  18.546  21.309  1.00  0.00           N
ATOM    329  CA  GLU A  46       9.582  19.830  21.775  1.00  0.00           C
ATOM    330  C   GLU A  46       8.405  20.815  22.001  1.00  0.00           C
ATOM    331  O   GLU A  46       7.428  20.732  21.263  1.00  0.00           O
ATOM    332  CB  GLU A  46      10.538  20.370  20.685  1.00  0.00           C
ATOM    333  CG  GLU A  46      12.031  20.014  20.860  1.00  0.00           C
ATOM    334  CD  GLU A  46      12.379  18.522  20.787  1.00  0.00           C
ATOM    335  OE1 GLU A  46      13.027  18.043  21.744  1.00  0.00           O
ATOM    336  OE2 GLU A  46      12.009  17.886  19.775  1.00  0.00           O
ATOM    337  N   PRO A  47       8.487  21.709  23.016  1.00  0.00           N
ATOM    338  CA  PRO A  47       7.344  22.542  23.459  1.00  0.00           C
ATOM    339  C   PRO A  47       7.030  23.765  22.562  1.00  0.00           C
ATOM    340  O   PRO A  47       7.951  24.372  22.022  1.00  0.00           O
ATOM    341  CB  PRO A  47       7.790  22.991  24.861  1.00  0.00           C
ATOM    342  CG  PRO A  47       9.305  23.094  24.767  1.00  0.00           C
ATOM    343  CD  PRO A  47       9.664  21.921  23.863  1.00  0.00           C
ATOM    344  N   GLY A  48       5.742  24.151  22.500  1.00  0.00           N
ATOM    345  CA  GLY A  48       5.267  25.402  21.899  1.00  0.00           C
ATOM    346  C   GLY A  48       4.629  25.189  20.515  1.00  0.00           C
ATOM    347  O   GLY A  48       5.349  25.058  19.527  1.00  0.00           O
ATOM    348  N   ASP A  49       3.285  25.268  20.460  1.00  0.00           N
ATOM    349  CA  ASP A  49       2.442  25.475  19.265  1.00  0.00           C
ATOM    350  C   ASP A  49       1.380  26.534  19.599  1.00  0.00           C
ATOM    351  O   ASP A  49       1.023  26.668  20.768  1.00  0.00           O
ATOM    352  CB  ASP A  49       1.638  24.223  18.802  1.00  0.00           C
ATOM    353  CG  ASP A  49       2.416  22.966  18.415  1.00  0.00           C
ATOM    354  OD1 ASP A  49       3.558  23.104  17.934  1.00  0.00           O
ATOM    355  OD2 ASP A  49       1.789  21.885  18.444  1.00  0.00           O
ATOM    356  N   MET A  50       0.799  27.174  18.569  1.00  0.00           N
ATOM    357  CA  MET A  50      -0.535  27.777  18.672  1.00  0.00           C
ATOM    358  C   MET A  50      -1.584  26.678  18.418  1.00  0.00           C
ATOM    359  O   MET A  50      -1.481  25.975  17.412  1.00  0.00           O
ATOM    360  CB  MET A  50      -0.685  28.960  17.687  1.00  0.00           C
ATOM    361  CG  MET A  50      -2.078  29.629  17.715  1.00  0.00           C
ATOM    362  SD  MET A  50      -2.344  30.934  16.485  1.00  0.00           S
ATOM    363  CE  MET A  50      -1.724  32.384  17.367  1.00  0.00           C
ATOM    364  N   LEU A  51      -2.584  26.575  19.308  1.00  0.00           N
ATOM    365  CA  LEU A  51      -3.742  25.699  19.137  1.00  0.00           C
ATOM    366  C   LEU A  51      -4.827  26.478  18.380  1.00  0.00           C
ATOM    367  O   LEU A  51      -5.559  27.260  18.988  1.00  0.00           O
ATOM    368  CB  LEU A  51      -4.188  25.165  20.519  1.00  0.00           C
ATOM    369  CG  LEU A  51      -5.425  24.232  20.541  1.00  0.00           C
ATOM    370  CD1 LEU A  51      -5.288  23.006  19.620  1.00  0.00           C
ATOM    371  CD2 LEU A  51      -5.762  23.797  21.981  1.00  0.00           C
ATOM    372  N   LEU A  52      -4.859  26.277  17.052  1.00  0.00           N
ATOM    373  CA  LEU A  52      -5.700  27.006  16.099  1.00  0.00           C
ATOM    374  C   LEU A  52      -7.204  26.733  16.271  1.00  0.00           C
ATOM    375  O   LEU A  52      -8.017  27.621  16.020  1.00  0.00           O
ATOM    376  CB  LEU A  52      -5.301  26.640  14.646  1.00  0.00           C
ATOM    377  CG  LEU A  52      -3.793  26.660  14.302  1.00  0.00           C
ATOM    378  CD1 LEU A  52      -3.550  26.141  12.868  1.00  0.00           C
ATOM    379  CD2 LEU A  52      -3.135  28.030  14.556  1.00  0.00           C
ATOM    380  N   GLN A  53      -7.536  25.494  16.657  1.00  0.00           N
ATOM    381  CA  GLN A  53      -8.877  24.926  16.643  1.00  0.00           C
ATOM    382  C   GLN A  53      -8.879  23.628  17.459  1.00  0.00           C
ATOM    383  O   GLN A  53      -7.863  22.935  17.499  1.00  0.00           O
ATOM    384  CB  GLN A  53      -9.320  24.742  15.162  1.00  0.00           C
ATOM    385  CG  GLN A  53     -10.494  23.775  14.881  1.00  0.00           C
ATOM    386  CD  GLN A  53     -10.918  23.778  13.410  1.00  0.00           C
ATOM    387  OE1 GLN A  53     -10.832  24.796  12.725  1.00  0.00           O
ATOM    388  NE2 GLN A  53     -11.409  22.639  12.918  1.00  0.00           N
ATOM    389  N   VAL A  54     -10.031  23.297  18.058  1.00  0.00           N
ATOM    390  CA  VAL A  54     -10.276  21.982  18.647  1.00  0.00           C
ATOM    391  C   VAL A  54     -11.637  21.491  18.142  1.00  0.00           C
ATOM    392  O   VAL A  54     -12.630  22.211  18.264  1.00  0.00           O
ATOM    393  CB  VAL A  54     -10.255  21.994  20.199  1.00  0.00           C
ATOM    394  CG1 VAL A  54     -10.647  20.648  20.837  1.00  0.00           C
ATOM    395  CG2 VAL A  54      -8.865  22.386  20.716  1.00  0.00           C
ATOM    396  N   ASN A  55     -11.627  20.274  17.571  1.00  0.00           N
ATOM    397  CA  ASN A  55     -12.724  19.613  16.859  1.00  0.00           C
ATOM    398  C   ASN A  55     -13.099  20.445  15.618  1.00  0.00           C
ATOM    399  O   ASN A  55     -12.390  20.354  14.616  1.00  0.00           O
ATOM    400  CB  ASN A  55     -13.918  19.285  17.804  1.00  0.00           C
ATOM    401  CG  ASN A  55     -13.598  18.293  18.932  1.00  0.00           C
ATOM    402  OD1 ASN A  55     -12.515  17.713  19.000  1.00  0.00           O
ATOM    403  ND2 ASN A  55     -14.561  18.093  19.834  1.00  0.00           N
ATOM    404  N   ASP A  56     -14.170  21.247  15.721  1.00  0.00           N
ATOM    405  CA  ASP A  56     -14.685  22.140  14.678  1.00  0.00           C
ATOM    406  C   ASP A  56     -14.562  23.631  15.058  1.00  0.00           C
ATOM    407  O   ASP A  56     -14.523  24.462  14.151  1.00  0.00           O
ATOM    408  CB  ASP A  56     -16.141  21.802  14.233  1.00  0.00           C
ATOM    409  CG  ASP A  56     -17.156  21.316  15.292  1.00  0.00           C
ATOM    410  OD1 ASP A  56     -16.975  21.598  16.499  1.00  0.00           O
ATOM    411  OD2 ASP A  56     -18.185  20.757  14.853  1.00  0.00           O
ATOM    412  N   VAL A  57     -14.510  23.955  16.364  1.00  0.00           N
ATOM    413  CA  VAL A  57     -14.514  25.331  16.867  1.00  0.00           C
ATOM    414  C   VAL A  57     -13.104  25.948  16.808  1.00  0.00           C
ATOM    415  O   VAL A  57     -12.192  25.440  17.464  1.00  0.00           O
ATOM    416  CB  VAL A  57     -15.025  25.414  18.336  1.00  0.00           C
ATOM    417  CG1 VAL A  57     -14.994  26.845  18.920  1.00  0.00           C
ATOM    418  CG2 VAL A  57     -16.448  24.842  18.470  1.00  0.00           C
ATOM    419  N   ASN A  58     -12.969  27.046  16.045  1.00  0.00           N
ATOM    420  CA  ASN A  58     -11.739  27.830  15.927  1.00  0.00           C
ATOM    421  C   ASN A  58     -11.477  28.640  17.212  1.00  0.00           C
ATOM    422  O   ASN A  58     -12.375  29.326  17.698  1.00  0.00           O
ATOM    423  CB  ASN A  58     -11.815  28.721  14.667  1.00  0.00           C
ATOM    424  CG  ASN A  58     -10.486  29.415  14.349  1.00  0.00           C
ATOM    425  OD1 ASN A  58     -10.198  30.472  14.903  1.00  0.00           O
ATOM    426  ND2 ASN A  58      -9.668  28.823  13.477  1.00  0.00           N
ATOM    427  N   PHE A  59     -10.241  28.528  17.720  1.00  0.00           N
ATOM    428  CA  PHE A  59      -9.777  29.125  18.973  1.00  0.00           C
ATOM    429  C   PHE A  59      -9.040  30.465  18.795  1.00  0.00           C
ATOM    430  O   PHE A  59      -8.888  31.177  19.786  1.00  0.00           O
ATOM    431  CB  PHE A  59      -8.920  28.084  19.732  1.00  0.00           C
ATOM    432  CG  PHE A  59      -9.668  27.028  20.540  1.00  0.00           C
ATOM    433  CD1 PHE A  59     -11.044  26.758  20.359  1.00  0.00           C
ATOM    434  CD2 PHE A  59      -8.942  26.222  21.440  1.00  0.00           C
ATOM    435  CE1 PHE A  59     -11.670  25.775  21.109  1.00  0.00           C
ATOM    436  CE2 PHE A  59      -9.591  25.256  22.197  1.00  0.00           C
ATOM    437  CZ  PHE A  59     -10.952  25.039  22.040  1.00  0.00           C
ATOM    438  N   GLU A  60      -8.626  30.804  17.560  1.00  0.00           N
ATOM    439  CA  GLU A  60      -7.986  32.081  17.213  1.00  0.00           C
ATOM    440  C   GLU A  60      -8.979  33.256  17.228  1.00  0.00           C
ATOM    441  O   GLU A  60      -8.607  34.351  17.648  1.00  0.00           O
ATOM    442  CB  GLU A  60      -7.335  32.001  15.816  1.00  0.00           C
ATOM    443  CG  GLU A  60      -6.350  30.835  15.623  1.00  0.00           C
ATOM    444  CD  GLU A  60      -5.930  30.691  14.156  1.00  0.00           C
ATOM    445  OE1 GLU A  60      -4.899  31.296  13.789  1.00  0.00           O
ATOM    446  OE2 GLU A  60      -6.650  29.977  13.421  1.00  0.00           O
ATOM    447  N   ASN A  61     -10.217  33.002  16.764  1.00  0.00           N
ATOM    448  CA  ASN A  61     -11.290  33.992  16.604  1.00  0.00           C
ATOM    449  C   ASN A  61     -12.140  34.150  17.884  1.00  0.00           C
ATOM    450  O   ASN A  61     -13.343  34.397  17.795  1.00  0.00           O
ATOM    451  CB  ASN A  61     -12.161  33.636  15.368  1.00  0.00           C
ATOM    452  CG  ASN A  61     -11.403  33.503  14.039  1.00  0.00           C
ATOM    453  OD1 ASN A  61     -11.735  32.642  13.227  1.00  0.00           O
ATOM    454  ND2 ASN A  61     -10.402  34.351  13.793  1.00  0.00           N
ATOM    455  N   MET A  62     -11.491  34.025  19.050  1.00  0.00           N
ATOM    456  CA  MET A  62     -12.069  34.168  20.383  1.00  0.00           C
ATOM    457  C   MET A  62     -10.932  34.388  21.394  1.00  0.00           C
ATOM    458  O   MET A  62      -9.767  34.131  21.081  1.00  0.00           O
ATOM    459  CB  MET A  62     -12.951  32.941  20.725  1.00  0.00           C
ATOM    460  CG  MET A  62     -12.239  31.576  20.660  1.00  0.00           C
ATOM    461  SD  MET A  62     -13.175  30.167  21.320  1.00  0.00           S
ATOM    462  CE  MET A  62     -14.661  30.209  20.284  1.00  0.00           C
ATOM    463  N   SER A  63     -11.295  34.859  22.600  1.00  0.00           N
ATOM    464  CA  SER A  63     -10.357  35.094  23.703  1.00  0.00           C
ATOM    465  C   SER A  63      -9.777  33.786  24.281  1.00  0.00           C
ATOM    466  O   SER A  63     -10.297  32.704  24.001  1.00  0.00           O
ATOM    467  CB  SER A  63     -11.040  35.979  24.773  1.00  0.00           C
ATOM    468  OG  SER A  63     -11.896  35.261  25.639  1.00  0.00           O
ATOM    469  N   ASN A  64      -8.719  33.917  25.102  1.00  0.00           N
ATOM    470  CA  ASN A  64      -8.086  32.793  25.804  1.00  0.00           C
ATOM    471  C   ASN A  64      -9.047  32.111  26.791  1.00  0.00           C
ATOM    472  O   ASN A  64      -9.016  30.886  26.888  1.00  0.00           O
ATOM    473  CB  ASN A  64      -6.806  33.248  26.544  1.00  0.00           C
ATOM    474  CG  ASN A  64      -5.660  33.708  25.637  1.00  0.00           C
ATOM    475  OD1 ASN A  64      -5.629  33.417  24.445  1.00  0.00           O
ATOM    476  ND2 ASN A  64      -4.699  34.433  26.209  1.00  0.00           N
ATOM    477  N   ASP A  65      -9.899  32.902  27.467  1.00  0.00           N
ATOM    478  CA  ASP A  65     -10.927  32.420  28.394  1.00  0.00           C
ATOM    479  C   ASP A  65     -12.037  31.631  27.681  1.00  0.00           C
ATOM    480  O   ASP A  65     -12.409  30.567  28.170  1.00  0.00           O
ATOM    481  CB  ASP A  65     -11.561  33.533  29.264  1.00  0.00           C
ATOM    482  CG  ASP A  65     -10.609  34.429  30.076  1.00  0.00           C
ATOM    483  OD1 ASP A  65      -9.441  34.038  30.300  1.00  0.00           O
ATOM    484  OD2 ASP A  65     -11.120  35.455  30.577  1.00  0.00           O
ATOM    485  N   ASP A  66     -12.517  32.141  26.533  1.00  0.00           N
ATOM    486  CA  ASP A  66     -13.508  31.484  25.665  1.00  0.00           C
ATOM    487  C   ASP A  66     -13.009  30.141  25.114  1.00  0.00           C
ATOM    488  O   ASP A  66     -13.758  29.166  25.136  1.00  0.00           O
ATOM    489  CB  ASP A  66     -13.955  32.375  24.482  1.00  0.00           C
ATOM    490  CG  ASP A  66     -14.574  33.733  24.846  1.00  0.00           C
ATOM    491  OD1 ASP A  66     -15.183  33.846  25.933  1.00  0.00           O
ATOM    492  OD2 ASP A  66     -14.514  34.624  23.969  1.00  0.00           O
ATOM    493  N   ALA A  67     -11.745  30.115  24.665  1.00  0.00           N
ATOM    494  CA  ALA A  67     -11.072  28.922  24.163  1.00  0.00           C
ATOM    495  C   ALA A  67     -10.820  27.866  25.254  1.00  0.00           C
ATOM    496  O   ALA A  67     -10.956  26.682  24.957  1.00  0.00           O
ATOM    497  CB  ALA A  67      -9.778  29.343  23.462  1.00  0.00           C
ATOM    498  N   VAL A  68     -10.520  28.298  26.494  1.00  0.00           N
ATOM    499  CA  VAL A  68     -10.411  27.435  27.676  1.00  0.00           C
ATOM    500  C   VAL A  68     -11.760  26.815  28.098  1.00  0.00           C
ATOM    501  O   VAL A  68     -11.765  25.656  28.504  1.00  0.00           O
ATOM    502  CB  VAL A  68      -9.757  28.180  28.886  1.00  0.00           C
ATOM    503  CG1 VAL A  68     -10.049  27.619  30.298  1.00  0.00           C
ATOM    504  CG2 VAL A  68      -8.234  28.266  28.698  1.00  0.00           C
ATOM    505  N   ARG A  69     -12.866  27.570  27.981  1.00  0.00           N
ATOM    506  CA  ARG A  69     -14.223  27.110  28.299  1.00  0.00           C
ATOM    507  C   ARG A  69     -14.727  26.032  27.322  1.00  0.00           C
ATOM    508  O   ARG A  69     -15.315  25.052  27.781  1.00  0.00           O
ATOM    509  CB  ARG A  69     -15.182  28.318  28.346  1.00  0.00           C
ATOM    510  CG  ARG A  69     -14.924  29.254  29.543  1.00  0.00           C
ATOM    511  CD  ARG A  69     -15.580  30.637  29.380  1.00  0.00           C
ATOM    512  NE  ARG A  69     -15.169  31.566  30.450  1.00  0.00           N
ATOM    513  CZ  ARG A  69     -14.999  32.901  30.373  1.00  0.00           C
ATOM    514  NH1 ARG A  69     -15.183  33.593  29.238  1.00  0.00           N
ATOM    515  NH2 ARG A  69     -14.628  33.567  31.475  1.00  0.00           N
ATOM    516  N   VAL A  70     -14.452  26.201  26.016  1.00  0.00           N
ATOM    517  CA  VAL A  70     -14.776  25.214  24.980  1.00  0.00           C
ATOM    518  C   VAL A  70     -13.847  23.980  25.041  1.00  0.00           C
ATOM    519  O   VAL A  70     -14.312  22.871  24.783  1.00  0.00           O
ATOM    520  CB  VAL A  70     -14.731  25.836  23.554  1.00  0.00           C
ATOM    521  CG1 VAL A  70     -14.909  24.813  22.411  1.00  0.00           C
ATOM    522  CG2 VAL A  70     -15.793  26.939  23.395  1.00  0.00           C
ATOM    523  N   LEU A  71     -12.572  24.177  25.423  1.00  0.00           N
ATOM    524  CA  LEU A  71     -11.609  23.099  25.658  1.00  0.00           C
ATOM    525  C   LEU A  71     -11.985  22.240  26.877  1.00  0.00           C
ATOM    526  O   LEU A  71     -11.901  21.020  26.783  1.00  0.00           O
ATOM    527  CB  LEU A  71     -10.192  23.700  25.790  1.00  0.00           C
ATOM    528  CG  LEU A  71      -9.027  22.697  25.955  1.00  0.00           C
ATOM    529  CD1 LEU A  71      -8.867  21.772  24.728  1.00  0.00           C
ATOM    530  CD2 LEU A  71      -7.725  23.441  26.312  1.00  0.00           C
ATOM    531  N   ARG A  72     -12.422  22.887  27.973  1.00  0.00           N
ATOM    532  CA  ARG A  72     -12.886  22.255  29.212  1.00  0.00           C
ATOM    533  C   ARG A  72     -14.147  21.390  29.012  1.00  0.00           C
ATOM    534  O   ARG A  72     -14.257  20.331  29.631  1.00  0.00           O
ATOM    535  CB  ARG A  72     -13.064  23.341  30.291  1.00  0.00           C
ATOM    536  CG  ARG A  72     -13.478  22.818  31.683  1.00  0.00           C
ATOM    537  CD  ARG A  72     -13.388  23.881  32.794  1.00  0.00           C
ATOM    538  NE  ARG A  72     -11.993  24.226  33.132  1.00  0.00           N
ATOM    539  CZ  ARG A  72     -11.568  25.134  34.032  1.00  0.00           C
ATOM    540  NH1 ARG A  72     -12.421  25.860  34.772  1.00  0.00           N
ATOM    541  NH2 ARG A  72     -10.252  25.316  34.192  1.00  0.00           N
ATOM    542  N   GLU A  73     -15.037  21.840  28.113  1.00  0.00           N
ATOM    543  CA  GLU A  73     -16.187  21.094  27.608  1.00  0.00           C
ATOM    544  C   GLU A  73     -15.781  19.841  26.808  1.00  0.00           C
ATOM    545  O   GLU A  73     -16.353  18.775  27.028  1.00  0.00           O
ATOM    546  CB  GLU A  73     -17.080  22.073  26.809  1.00  0.00           C
ATOM    547  CG  GLU A  73     -18.225  21.447  25.975  1.00  0.00           C
ATOM    548  CD  GLU A  73     -19.085  22.450  25.185  1.00  0.00           C
ATOM    549  OE1 GLU A  73     -18.777  23.664  25.193  1.00  0.00           O
ATOM    550  OE2 GLU A  73     -20.059  21.971  24.564  1.00  0.00           O
ATOM    551  N   ILE A  74     -14.801  19.995  25.902  1.00  0.00           N
ATOM    552  CA  ILE A  74     -14.365  18.945  24.982  1.00  0.00           C
ATOM    553  C   ILE A  74     -13.489  17.854  25.638  1.00  0.00           C
ATOM    554  O   ILE A  74     -13.649  16.693  25.271  1.00  0.00           O
ATOM    555  CB  ILE A  74     -13.692  19.546  23.710  1.00  0.00           C
ATOM    556  CG1 ILE A  74     -14.757  20.256  22.837  1.00  0.00           C
ATOM    557  CG2 ILE A  74     -12.908  18.531  22.853  1.00  0.00           C
ATOM    558  CD1 ILE A  74     -14.185  21.220  21.787  1.00  0.00           C
ATOM    559  N   VAL A  75     -12.627  18.197  26.615  1.00  0.00           N
ATOM    560  CA  VAL A  75     -11.828  17.209  27.363  1.00  0.00           C
ATOM    561  C   VAL A  75     -12.658  16.336  28.329  1.00  0.00           C
ATOM    562  O   VAL A  75     -12.210  15.239  28.659  1.00  0.00           O
ATOM    563  CB  VAL A  75     -10.650  17.836  28.156  1.00  0.00           C
ATOM    564  CG1 VAL A  75      -9.618  18.485  27.221  1.00  0.00           C
ATOM    565  CG2 VAL A  75     -11.073  18.780  29.294  1.00  0.00           C
ATOM    566  N   SER A  76     -13.856  16.809  28.721  1.00  0.00           N
ATOM    567  CA  SER A  76     -14.841  16.026  29.470  1.00  0.00           C
ATOM    568  C   SER A  76     -15.638  15.043  28.580  1.00  0.00           C
ATOM    569  O   SER A  76     -16.284  14.149  29.128  1.00  0.00           O
ATOM    570  CB  SER A  76     -15.733  16.982  30.296  1.00  0.00           C
ATOM    571  OG  SER A  76     -16.810  17.539  29.567  1.00  0.00           O
ATOM    572  N   GLN A  77     -15.565  15.204  27.244  1.00  0.00           N
ATOM    573  CA  GLN A  77     -16.160  14.304  26.253  1.00  0.00           C
ATOM    574  C   GLN A  77     -15.318  13.018  26.129  1.00  0.00           C
ATOM    575  O   GLN A  77     -14.087  13.080  26.106  1.00  0.00           O
ATOM    576  CB  GLN A  77     -16.375  15.075  24.915  1.00  0.00           C
ATOM    577  CG  GLN A  77     -15.531  14.649  23.684  1.00  0.00           C
ATOM    578  CD  GLN A  77     -15.716  15.556  22.462  1.00  0.00           C
ATOM    579  OE1 GLN A  77     -16.200  16.682  22.563  1.00  0.00           O
ATOM    580  NE2 GLN A  77     -15.302  15.075  21.289  1.00  0.00           N
ATOM    581  N   THR A  78     -16.023  11.882  26.033  1.00  0.00           N
ATOM    582  CA  THR A  78     -15.459  10.547  25.837  1.00  0.00           C
ATOM    583  C   THR A  78     -15.084  10.292  24.359  1.00  0.00           C
ATOM    584  O   THR A  78     -15.731  10.833  23.459  1.00  0.00           O
ATOM    585  CB  THR A  78     -16.473   9.469  26.332  1.00  0.00           C
ATOM    586  OG1 THR A  78     -16.005   8.149  26.123  1.00  0.00           O
ATOM    587  CG2 THR A  78     -17.864   9.537  25.671  1.00  0.00           C
ATOM    588  N   GLY A  79     -14.062   9.446  24.143  1.00  0.00           N
ATOM    589  CA  GLY A  79     -13.652   8.979  22.820  1.00  0.00           C
ATOM    590  C   GLY A  79     -12.846  10.054  22.062  1.00  0.00           C
ATOM    591  O   GLY A  79     -12.129  10.824  22.699  1.00  0.00           O
ATOM    592  N   PRO A  80     -12.910  10.077  20.709  1.00  0.00           N
ATOM    593  CA  PRO A  80     -12.164  11.015  19.843  1.00  0.00           C
ATOM    594  C   PRO A  80     -12.322  12.521  20.138  1.00  0.00           C
ATOM    595  O   PRO A  80     -13.434  13.046  20.090  1.00  0.00           O
ATOM    596  CB  PRO A  80     -12.648  10.664  18.425  1.00  0.00           C
ATOM    597  CG  PRO A  80     -13.014   9.195  18.509  1.00  0.00           C
ATOM    598  CD  PRO A  80     -13.622   9.084  19.899  1.00  0.00           C
ATOM    599  N   ILE A  81     -11.176  13.175  20.378  1.00  0.00           N
ATOM    600  CA  ILE A  81     -10.968  14.625  20.342  1.00  0.00           C
ATOM    601  C   ILE A  81      -9.878  14.895  19.289  1.00  0.00           C
ATOM    602  O   ILE A  81      -8.947  14.098  19.187  1.00  0.00           O
ATOM    603  CB  ILE A  81     -10.442  15.164  21.711  1.00  0.00           C
ATOM    604  CG1 ILE A  81     -11.510  14.984  22.810  1.00  0.00           C
ATOM    605  CG2 ILE A  81      -9.951  16.637  21.673  1.00  0.00           C
ATOM    606  CD1 ILE A  81     -11.007  15.348  24.211  1.00  0.00           C
ATOM    607  N   SER A  82      -9.975  16.019  18.561  1.00  0.00           N
ATOM    608  CA  SER A  82      -8.946  16.436  17.609  1.00  0.00           C
ATOM    609  C   SER A  82      -8.388  17.812  17.993  1.00  0.00           C
ATOM    610  O   SER A  82      -9.151  18.772  18.076  1.00  0.00           O
ATOM    611  CB  SER A  82      -9.520  16.403  16.181  1.00  0.00           C
ATOM    612  OG  SER A  82      -8.500  16.631  15.231  1.00  0.00           O
ATOM    613  N   LEU A  83      -7.061  17.874  18.191  1.00  0.00           N
ATOM    614  CA  LEU A  83      -6.308  19.097  18.459  1.00  0.00           C
ATOM    615  C   LEU A  83      -5.697  19.582  17.136  1.00  0.00           C
ATOM    616  O   LEU A  83      -4.649  19.081  16.727  1.00  0.00           O
ATOM    617  CB  LEU A  83      -5.207  18.810  19.510  1.00  0.00           C
ATOM    618  CG  LEU A  83      -5.715  18.399  20.911  1.00  0.00           C
ATOM    619  CD1 LEU A  83      -4.526  18.061  21.836  1.00  0.00           C
ATOM    620  CD2 LEU A  83      -6.634  19.465  21.538  1.00  0.00           C
ATOM    621  N   THR A  84      -6.371  20.541  16.482  1.00  0.00           N
ATOM    622  CA  THR A  84      -5.899  21.179  15.253  1.00  0.00           C
ATOM    623  C   THR A  84      -4.930  22.322  15.610  1.00  0.00           C
ATOM    624  O   THR A  84      -5.350  23.454  15.846  1.00  0.00           O
ATOM    625  CB  THR A  84      -7.080  21.692  14.386  1.00  0.00           C
ATOM    626  OG1 THR A  84      -7.883  20.591  14.006  1.00  0.00           O
ATOM    627  CG2 THR A  84      -6.681  22.438  13.099  1.00  0.00           C
ATOM    628  N   VAL A  85      -3.644  21.959  15.689  1.00  0.00           N
ATOM    629  CA  VAL A  85      -2.532  22.823  16.072  1.00  0.00           C
ATOM    630  C   VAL A  85      -1.706  23.231  14.840  1.00  0.00           C
ATOM    631  O   VAL A  85      -1.698  22.519  13.833  1.00  0.00           O
ATOM    632  CB  VAL A  85      -1.579  22.071  17.050  1.00  0.00           C
ATOM    633  CG1 VAL A  85      -2.247  21.805  18.405  1.00  0.00           C
ATOM    634  CG2 VAL A  85      -0.967  20.767  16.495  1.00  0.00           C
ATOM    635  N   ALA A  86      -0.983  24.354  14.975  1.00  0.00           N
ATOM    636  CA  ALA A  86       0.088  24.770  14.073  1.00  0.00           C
ATOM    637  C   ALA A  86       1.363  24.009  14.467  1.00  0.00           C
ATOM    638  O   ALA A  86       2.160  24.527  15.249  1.00  0.00           O
ATOM    639  CB  ALA A  86       0.257  26.296  14.174  1.00  0.00           C
ATOM    640  N   LYS A  87       1.463  22.757  13.981  1.00  0.00           N
ATOM    641  CA  LYS A  87       2.391  21.728  14.454  1.00  0.00           C
ATOM    642  C   LYS A  87       3.857  22.083  14.144  1.00  0.00           C
ATOM    643  O   LYS A  87       4.350  21.810  13.050  1.00  0.00           O
ATOM    644  CB  LYS A  87       1.964  20.349  13.885  1.00  0.00           C
ATOM    645  CG  LYS A  87       2.317  19.133  14.773  1.00  0.00           C
ATOM    646  CD  LYS A  87       3.813  18.828  14.983  1.00  0.00           C
ATOM    647  CE  LYS A  87       4.556  18.426  13.697  1.00  0.00           C
ATOM    648  NZ  LYS A  87       5.997  18.233  13.938  1.00  0.00           N
ATOM    649  N   CYS A  88       4.513  22.669  15.152  1.00  0.00           N
ATOM    650  CA  CYS A  88       5.941  22.968  15.209  1.00  0.00           C
ATOM    651  C   CYS A  88       6.648  22.024  16.202  1.00  0.00           C
ATOM    652  O   CYS A  88       7.875  22.034  16.234  1.00  0.00           O
ATOM    653  CB  CYS A  88       6.173  24.428  15.651  1.00  0.00           C
ATOM    654  SG  CYS A  88       5.507  25.579  14.416  1.00  0.00           S
ATOM    655  N   TRP A  89       5.866  21.251  16.985  1.00  0.00           N
ATOM    656  CA  TRP A  89       6.189  20.459  18.180  1.00  0.00           C
ATOM    657  C   TRP A  89       7.264  19.352  18.047  1.00  0.00           C
ATOM    658  O   TRP A  89       7.370  18.534  18.956  1.00  0.00           O
ATOM    659  CB  TRP A  89       4.852  19.892  18.751  1.00  0.00           C
ATOM    660  CG  TRP A  89       4.523  20.227  20.182  1.00  0.00           C
ATOM    661  CD1 TRP A  89       4.566  21.466  20.721  1.00  0.00           C
ATOM    662  CD2 TRP A  89       4.031  19.358  21.253  1.00  0.00           C
ATOM    663  NE1 TRP A  89       4.192  21.418  22.045  1.00  0.00           N
ATOM    664  CE2 TRP A  89       3.882  20.140  22.439  1.00  0.00           C
ATOM    665  CE3 TRP A  89       3.697  17.988  21.355  1.00  0.00           C
ATOM    666  CZ2 TRP A  89       3.481  19.589  23.668  1.00  0.00           C
ATOM    667  CZ3 TRP A  89       3.276  17.425  22.578  1.00  0.00           C
ATOM    668  CH2 TRP A  89       3.189  18.217  23.736  1.00  0.00           C
ATOM    669  N   ASP A  90       8.042  19.339  16.955  1.00  0.00           N
ATOM    670  CA  ASP A  90       9.132  18.411  16.673  1.00  0.00           C
ATOM    671  C   ASP A  90       9.876  18.960  15.434  1.00  0.00           C
ATOM    672  O   ASP A  90       9.357  18.780  14.330  1.00  0.00           O
ATOM    673  CB  ASP A  90       8.615  16.954  16.449  1.00  0.00           C
ATOM    674  CG  ASP A  90       9.639  15.896  15.980  1.00  0.00           C
ATOM    675  OD1 ASP A  90      10.842  16.032  16.298  1.00  0.00           O
ATOM    676  OD2 ASP A  90       9.174  14.888  15.403  1.00  0.00           O
ATOM    677  N   PRO A  91      11.083  19.555  15.592  1.00  0.00           N
ATOM    678  CA  PRO A  91      11.659  20.188  16.798  1.00  0.00           C
ATOM    679  C   PRO A  91      11.256  21.673  16.935  1.00  0.00           C
ATOM    680  O   PRO A  91      10.888  22.307  15.946  1.00  0.00           O
ATOM    681  CD  PRO A  91      12.057  19.602  14.508  1.00  0.00           C
ATOM    682  CB  PRO A  91      13.186  20.072  16.566  1.00  0.00           C
ATOM    683  CG  PRO A  91      13.376  19.368  15.227  1.00  0.00           C
ATOM    684  N   THR A  92      11.420  22.213  18.154  1.00  0.00           N
ATOM    685  CA  THR A  92      11.410  23.650  18.455  1.00  0.00           C
ATOM    686  C   THR A  92      12.705  24.013  19.226  1.00  0.00           C
ATOM    687  O   THR A  92      13.264  23.143  19.900  1.00  0.00           O
ATOM    688  CB  THR A  92      10.182  24.081  19.324  1.00  0.00           C
ATOM    689  OG1 THR A  92      10.349  23.918  20.722  1.00  0.00           O
ATOM    690  CG2 THR A  92       8.833  23.512  18.868  1.00  0.00           C
ATOM    691  N   PRO A  93      13.140  25.295  19.169  1.00  0.00           N
ATOM    692  CA  PRO A  93      14.213  25.793  20.047  1.00  0.00           C
ATOM    693  C   PRO A  93      13.756  25.885  21.517  1.00  0.00           C
ATOM    694  O   PRO A  93      12.848  26.658  21.827  1.00  0.00           O
ATOM    695  CD  PRO A  93      12.662  26.343  18.261  1.00  0.00           C
ATOM    696  CB  PRO A  93      14.561  27.166  19.447  1.00  0.00           C
ATOM    697  CG  PRO A  93      13.279  27.637  18.779  1.00  0.00           C
ATOM    698  N   ARG A  94      14.401  25.090  22.389  1.00  0.00           N
ATOM    699  CA  ARG A  94      14.179  25.059  23.838  1.00  0.00           C
ATOM    700  C   ARG A  94      14.868  26.252  24.535  1.00  0.00           C
ATOM    701  O   ARG A  94      15.828  26.063  25.283  1.00  0.00           O
ATOM    702  CB  ARG A  94      14.670  23.705  24.397  1.00  0.00           C
ATOM    703  CG  ARG A  94      13.853  22.486  23.941  1.00  0.00           C
ATOM    704  CD  ARG A  94      14.424  21.183  24.527  1.00  0.00           C
ATOM    705  NE  ARG A  94      13.517  20.039  24.352  1.00  0.00           N
ATOM    706  CZ  ARG A  94      12.524  19.652  25.172  1.00  0.00           C
ATOM    707  NH1 ARG A  94      12.229  20.300  26.310  1.00  0.00           N
ATOM    708  NH2 ARG A  94      11.802  18.579  24.835  1.00  0.00           N
ATOM    709  N   SER A  95      14.361  27.464  24.263  1.00  0.00           N
ATOM    710  CA  SER A  95      14.860  28.722  24.819  1.00  0.00           C
ATOM    711  C   SER A  95      14.344  28.988  26.244  1.00  0.00           C
ATOM    712  O   SER A  95      15.070  29.591  27.033  1.00  0.00           O
ATOM    713  CB  SER A  95      14.461  29.875  23.878  1.00  0.00           C
ATOM    714  OG  SER A  95      15.251  29.847  22.707  1.00  0.00           O
ATOM    715  N   TYR A  96      13.110  28.532  26.539  1.00  0.00           N
ATOM    716  CA  TYR A  96      12.381  28.721  27.801  1.00  0.00           C
ATOM    717  C   TYR A  96      12.162  30.220  28.110  1.00  0.00           C
ATOM    718  O   TYR A  96      11.898  30.987  27.182  1.00  0.00           O
ATOM    719  CB  TYR A  96      13.056  27.930  28.953  1.00  0.00           C
ATOM    720  CG  TYR A  96      13.299  26.457  28.672  1.00  0.00           C
ATOM    721  CD1 TYR A  96      14.616  25.974  28.519  1.00  0.00           C
ATOM    722  CD2 TYR A  96      12.212  25.562  28.573  1.00  0.00           C
ATOM    723  CE1 TYR A  96      14.846  24.606  28.283  1.00  0.00           C
ATOM    724  CE2 TYR A  96      12.442  24.194  28.329  1.00  0.00           C
ATOM    725  CZ  TYR A  96      13.760  23.715  28.192  1.00  0.00           C
ATOM    726  OH  TYR A  96      13.987  22.388  27.972  1.00  0.00           O
ATOM    727  N   PHE A  97      12.280  30.616  29.389  1.00  0.00           N
ATOM    728  CA  PHE A  97      12.353  32.014  29.810  1.00  0.00           C
ATOM    729  C   PHE A  97      13.808  32.494  29.663  1.00  0.00           C
ATOM    730  O   PHE A  97      14.715  31.827  30.164  1.00  0.00           O
ATOM    731  CB  PHE A  97      11.835  32.128  31.259  1.00  0.00           C
ATOM    732  CG  PHE A  97      11.714  33.547  31.789  1.00  0.00           C
ATOM    733  CD1 PHE A  97      10.596  34.334  31.442  1.00  0.00           C
ATOM    734  CD2 PHE A  97      12.782  34.146  32.491  1.00  0.00           C
ATOM    735  CE1 PHE A  97      10.529  35.662  31.843  1.00  0.00           C
ATOM    736  CE2 PHE A  97      12.697  35.476  32.882  1.00  0.00           C
ATOM    737  CZ  PHE A  97      11.573  36.228  32.564  1.00  0.00           C
ATOM    738  N   THR A  98      13.994  33.628  28.966  1.00  0.00           N
ATOM    739  CA  THR A  98      15.304  34.208  28.597  1.00  0.00           C
ATOM    740  C   THR A  98      15.608  35.532  29.414  1.00  0.00           C
ATOM    741  O   THR A  98      15.372  35.477  30.644  1.00  0.00           O
ATOM    742  OXT THR A  98      16.115  36.482  28.773  1.00  0.00           O
ATOM    743  CB  THR A  98      15.452  34.312  27.040  1.00  0.00           C
ATOM    744  OG1 THR A  98      14.522  35.229  26.491  1.00  0.00           O
ATOM    745  CG2 THR A  98      15.278  32.970  26.308  1.00  0.00           C
ENDMDL
MODEL        RR configuration
HETATM    1  C1  RR1     1      -9.076  29.857  33.263  1.00  0.00           C
HETATM    2  C2  RR1     1      -9.832  30.998  32.989  1.00  0.00           C
HETATM    3  C3  RR1     1     -11.147  30.875  32.240  1.00  0.00           C
HETATM    4  C4  RR1     1      -9.358  32.249  33.393  1.00  0.00           C
HETATM    5  C5  RR1     1      -8.145  32.358  34.079  1.00  0.00           C
HETATM    6  C6  RR1     1      -7.633  33.725  34.493  1.00  0.00           C
HETATM    7  C7  RR1     1      -7.384  31.212  34.333  1.00  0.00           C
HETATM    8  C8  RR1     1      -7.831  29.964  33.886  1.00  0.00           C
HETATM    9  S9  RR1     1      -6.790  28.516  34.043  1.00  0.00           S
HETATM   10  O10 RR1     1      -5.844  28.764  35.136  1.00  0.00           O
HETATM   11  O11 RR1     1      -7.667  27.340  34.060  1.00  0.00           O
HETATM   12  C12 RR1     1      -5.785  28.390  32.526  1.00  0.00           C
HETATM   13  C13 RR1     1      -5.618  29.389  31.491  1.00  0.00           C
HETATM   14  C14 RR1     1      -4.691  28.854  30.548  1.00  0.00           C
HETATM   15  C15 RR1     1      -6.123  30.676  31.238  1.00  0.00           C
HETATM   16  C16 RR1     1      -5.702  31.383  30.118  1.00  0.00           C
HETATM   17 CL17 RR1     1      -6.269  32.989  29.877  1.00  0.00          Cl
HETATM   18  C18 RR1     1      -4.817  30.820  29.207  1.00  0.00           C
HETATM   19  C19 RR1     1      -4.296  29.542  29.395  1.00  0.00           C
HETATM   20  C20 RR1     1      -5.014  27.274  32.153  1.00  0.00           C
HETATM   21  N21 RR1     1      -4.311  27.622  31.017  1.00  0.00           N
HETATM   22  C22 RR1     1      -4.821  25.997  32.832  1.00  0.00           C
HETATM   23  O23 RR1     1      -4.914  25.878  34.052  1.00  0.00           O
HETATM   24  N24 RR1     1      -4.538  24.964  32.019  1.00  0.00           N
HETATM   25  C25 RR1     1      -4.319  23.569  32.418  1.00  0.00           C
HETATM   26  C26 RR1     1      -2.931  23.408  33.076  1.00  0.00           C
HETATM   27  C27 RR1     1      -4.489  22.696  31.161  1.00  0.00           C
HETATM   28  O28 RR1     1      -3.560  22.619  30.359  1.00  0.00           O
HETATM   29  N29 RR1     1      -5.694  22.139  30.969  1.00  0.00           N
HETATM   30  C30 RR1     1      -6.145  21.435  29.766  1.00  0.00           C
HETATM   31  C31 RR1     1      -7.658  21.688  29.616  1.00  0.00           C
HETATM   32  C32 RR1     1      -5.746  19.948  29.699  1.00  0.00           C
HETATM   33  C33 RR1     1      -4.408  19.592  29.477  1.00  0.00           C
HETATM   34  C34 RR1     1      -4.067  18.245  29.359  1.00  0.00           C
HETATM   35  N35 RR1     1      -4.980  17.244  29.424  1.00  0.00           N
HETATM   36  C36 RR1     1      -6.275  17.587  29.635  1.00  0.00           C
HETATM   37  C37 RR1     1      -6.692  18.911  29.779  1.00  0.00           C
ENDMDL
MODEL        RS configuration
HETATM    1  C1  RS2     1      -8.500  31.754  33.630  1.00  0.00           C
HETATM    2  C2  RS2     1      -9.811  32.217  33.495  1.00  0.00           C
HETATM    3  C3  RS2     1     -10.108  33.701  33.601  1.00  0.00           C
HETATM    4  C4  RS2     1     -10.846  31.307  33.268  1.00  0.00           C
HETATM    5  C5  RS2     1     -10.582  29.937  33.216  1.00  0.00           C
HETATM    6  C6  RS2     1     -11.727  28.967  32.998  1.00  0.00           C
HETATM    7  C7  RS2     1      -9.270  29.476  33.378  1.00  0.00           C
HETATM    8  C8  RS2     1      -8.227  30.384  33.579  1.00  0.00           C
HETATM    9  S9  RS2     1      -6.559  29.787  33.825  1.00  0.00           S
HETATM   10  O10 RS2     1      -5.722  30.927  34.212  1.00  0.00           O
HETATM   11  O11 RS2     1      -6.629  28.592  34.671  1.00  0.00           O
HETATM   12  C12 RS2     1      -5.984  29.275  32.186  1.00  0.00           C
HETATM   13  C13 RS2     1      -5.552  30.180  31.153  1.00  0.00           C
HETATM   14  C14 RS2     1      -5.106  29.384  30.059  1.00  0.00           C
HETATM   15  C15 RS2     1      -5.488  31.577  31.024  1.00  0.00           C
HETATM   16  C16 RS2     1      -4.994  32.131  29.844  1.00  0.00           C
HETATM   17 CL17 RS2     1      -4.932  33.845  29.666  1.00  0.00          Cl
HETATM   18  C18 RS2     1      -4.556  31.322  28.799  1.00  0.00           C
HETATM   19  C19 RS2     1      -4.612  29.931  28.871  1.00  0.00           C
HETATM   20  C20 RS2     1      -5.839  27.971  31.688  1.00  0.00           C
HETATM   21  N21 RS2     1      -5.289  28.078  30.433  1.00  0.00           N
HETATM   22  C22 RS2     1      -6.211  26.680  32.231  1.00  0.00           C
HETATM   23  O23 RS2     1      -7.318  26.475  32.733  1.00  0.00           O
HETATM   24  N24 RS2     1      -5.280  25.723  32.068  1.00  0.00           N
HETATM   25  C25 RS2     1      -5.412  24.309  32.429  1.00  0.00           C
HETATM   26  C26 RS2     1      -5.339  24.162  33.964  1.00  0.00           C
HETATM   27  C27 RS2     1      -4.310  23.470  31.745  1.00  0.00           C
HETATM   28  O28 RS2     1      -3.265  24.000  31.350  1.00  0.00           O
HETATM   29  N29 RS2     1      -4.543  22.153  31.641  1.00  0.00           N
HETATM   30  C30 RS2     1      -3.578  21.180  31.125  1.00  0.00           C
HETATM   31  C31 RS2     1      -2.502  20.885  32.196  1.00  0.00           C
HETATM   32  C32 RS2     1      -4.224  19.933  30.494  1.00  0.00           C
HETATM   33  C33 RS2     1      -3.558  18.699  30.484  1.00  0.00           C
HETATM   34  C34 RS2     1      -4.120  17.620  29.811  1.00  0.00           C
HETATM   35  N35 RS2     1      -5.335  17.668  29.217  1.00  0.00           N
HETATM   36  C36 RS2     1      -6.002  18.849  29.275  1.00  0.00           C
HETATM   37  C37 RS2     1      -5.483  19.996  29.878  1.00  0.00           C
ENDMDL
MODEL        SR configuration
HETATM    1  C1  SR3     1      -8.910  29.740  33.299  1.00  0.00           C  
HETATM    2  C2  SR3     1      -9.737  30.824  32.996  1.00  0.00           C  
HETATM    3  C3  SR3     1     -11.030  30.609  32.228  1.00  0.00           C  
HETATM    4  C4  SR3     1      -9.363  32.107  33.402  1.00  0.00           C  
HETATM    5  C5  SR3     1      -8.176  32.306  34.113  1.00  0.00           C  
HETATM    6  C6  SR3     1      -7.776  33.709  34.530  1.00  0.00           C  
HETATM    7  C7  SR3     1      -7.344  31.217  34.396  1.00  0.00           C  
HETATM    8  C8  SR3     1      -7.693  29.938  33.951  1.00  0.00           C  
HETATM    9  S9  SR3     1      -6.560  28.565  34.138  1.00  0.00           S  
HETATM   10  O10 SR3     1      -5.587  28.921  35.176  1.00  0.00           O  
HETATM   11  O11 SR3     1      -7.360  27.339  34.241  1.00  0.00           O  
HETATM   12  C12 SR3     1      -5.616  28.434  32.585  1.00  0.00           C  
HETATM   13  C13 SR3     1      -5.502  29.418  31.530  1.00  0.00           C  
HETATM   14  C14 SR3     1      -4.628  28.867  30.544  1.00  0.00           C  
HETATM   15  C15 SR3     1      -6.021  30.701  31.287  1.00  0.00           C  
HETATM   16  C16 SR3     1      -5.666  31.388  30.132  1.00  0.00           C  
HETATM   17 CL17 SR3     1      -6.256  32.987  29.892  1.00  0.00          Cl  
HETATM   18  C18 SR3     1      -4.831  30.812  29.183  1.00  0.00           C  
HETATM   19  C19 SR3     1      -4.297  29.539  29.362  1.00  0.00           C  
HETATM   20  C20 SR3     1      -4.839  27.331  32.203  1.00  0.00           C  
HETATM   21  N21 SR3     1      -4.225  27.639  31.010  1.00  0.00           N  
HETATM   22  C22 SR3     1      -4.601  26.077  32.892  1.00  0.00           C  
HETATM   23  O23 SR3     1      -4.296  26.034  34.083  1.00  0.00           O  
HETATM   24  N24 SR3     1      -4.751  24.989  32.119  1.00  0.00           N  
HETATM   25  C25 SR3     1      -4.581  23.584  32.512  1.00  0.00           C  
HETATM   26  C26 SR3     1      -5.608  23.193  33.607  1.00  0.00           C  
HETATM   27  C27 SR3     1      -4.656  22.728  31.228  1.00  0.00           C  
HETATM   28  O28 SR3     1      -3.679  22.701  30.481  1.00  0.00           O  
HETATM   29  N29 SR3     1      -5.820  22.114  30.962  1.00  0.00           N  
HETATM   30  C30 SR3     1      -6.196  21.413  29.735  1.00  0.00           C  
HETATM   31  C31 SR3     1      -7.709  21.627  29.530  1.00  0.00           C  
HETATM   32  C32 SR3     1      -5.762  19.936  29.685  1.00  0.00           C  
HETATM   33  C33 SR3     1      -4.414  19.613  29.484  1.00  0.00           C  
HETATM   34  C34 SR3     1      -4.041  18.273  29.374  1.00  0.00           C  
HETATM   35  N35 SR3     1      -4.932  17.251  29.429  1.00  0.00           N  
HETATM   36  C36 SR3     1      -6.236  17.565  29.624  1.00  0.00           C  
HETATM   37  C37 SR3     1      -6.685  18.879  29.758  1.00  0.00           C  
ENDMDL
MODEL        SS configuration
HETATM    1  C1  SS4     1      -9.130  30.116  33.245  1.00  0.00           C
HETATM    2  C2  SS4     1      -9.650  31.411  33.261  1.00  0.00           C
HETATM    3  C3  SS4     1     -11.006  31.685  32.636  1.00  0.00           C
HETATM    4  C4  SS4     1      -8.904  32.447  33.829  1.00  0.00           C
HETATM    5  C5  SS4     1      -7.652  32.188  34.395  1.00  0.00           C
HETATM    6  C6  SS4     1      -6.846  33.324  34.996  1.00  0.00           C
HETATM    7  C7  SS4     1      -7.133  30.890  34.369  1.00  0.00           C
HETATM    8  C8  SS4     1      -7.860  29.858  33.768  1.00  0.00           C
HETATM    9  S9  SS4     1      -7.132  28.235  33.605  1.00  0.00           S
HETATM   10  O10 SS4     1      -6.302  27.987  34.789  1.00  0.00           O
HETATM   11  O11 SS4     1      -8.187  27.293  33.223  1.00  0.00           O
HETATM   12  C12 SS4     1      -5.989  28.280  32.197  1.00  0.00           C
HETATM   13  C13 SS4     1      -5.735  29.392  31.302  1.00  0.00           C
HETATM   14  C14 SS4     1      -4.715  28.963  30.404  1.00  0.00           C
HETATM   15  C15 SS4     1      -6.233  30.699  31.133  1.00  0.00           C
HETATM   16  C16 SS4     1      -5.729  31.507  30.119  1.00  0.00           C
HETATM   17 CL17 SS4     1      -6.292  33.126  29.964  1.00  0.00          Cl
HETATM   18  C18 SS4     1      -4.771  31.033  29.234  1.00  0.00           C
HETATM   19  C19 SS4     1      -4.249  29.748  29.349  1.00  0.00           C
HETATM   20  C20 SS4     1      -5.190  27.209  31.754  1.00  0.00           C
HETATM   21  N21 SS4     1      -4.342  27.705  30.798  1.00  0.00           N
HETATM   22  C22 SS4     1      -5.044  25.832  32.192  1.00  0.00           C
HETATM   23  O23 SS4     1      -3.998  25.208  31.999  1.00  0.00           O
HETATM   24  N24 SS4     1      -6.140  25.281  32.729  1.00  0.00           N
HETATM   25  C25 SS4     1      -6.273  23.882  33.147  1.00  0.00           C
HETATM   26  C26 SS4     1      -6.541  23.832  34.663  1.00  0.00           C
HETATM   27  C27 SS4     1      -7.397  23.191  32.347  1.00  0.00           C
HETATM   28  O28 SS4     1      -8.556  23.599  32.445  1.00  0.00           O
HETATM   29  N29 SS4     1      -7.041  22.131  31.606  1.00  0.00           N
HETATM   30  C30 SS4     1      -7.932  21.245  30.852  1.00  0.00           C
HETATM   31  C31 SS4     1      -8.784  21.996  29.810  1.00  0.00           C
HETATM   32  C32 SS4     1      -7.126  20.116  30.197  1.00  0.00           C
HETATM   33  C33 SS4     1      -6.009  20.388  29.392  1.00  0.00           C
HETATM   34  C34 SS4     1      -5.285  19.321  28.853  1.00  0.00           C
HETATM   35  N35 SS4     1      -5.621  18.020  29.057  1.00  0.00           N
HETATM   36  C36 SS4     1      -6.710  17.767  29.825  1.00  0.00           C
HETATM   37  C37 SS4     1      -7.477  18.776  30.412  1.00  0.00           C
ENDMDL
END
